# Supplementary material for: Will Earth's next supercontinent assemble through the closure of the Pacific Ocean?
Source: Natl Sci Rev. 2022 Sep 28;9(12):nwac205. doi: 10.1093/nsr/nwac205 (PMC9743166; doi:10.1093/nsr/nwac205)
Supplement: nwac205_Supplemental_Files [file nwac205_supplemental_files.zip]

Archive with 4 entries (4 files):
- Movie S1.mp4
- Movie S2.mp4
- Movie S3.mp4
- NSR_20220805_suppPDFin_author corrected with Proof-new.docx
